# Supplementary material for: Detection of Hepatocellular Carcinoma in an Orthotopic Patient-Derived Xenograft with an Epithelial Cell Adhesion Molecule-Specific Peptide
Source: Cancers (Basel). 2024 Aug 10;16(16):2818. doi: 10.3390/cancers16162818 (PMC11352241; doi:10.3390/cancers16162818)
Supplement: Supplementary file 1 [file cancers-16-02818-s001.zip]

Archive with 1 entries (1 files):
- cancers-2985211-supplementary.pdf
